# Supplementary material for: Identifying Gene–Environment Interactions With Robust Marginal Bayesian Variable Selection
Source: Front Genet. 2021 Dec 8;12:667074. doi: 10.3389/fgene.2021.667074 (PMC8693717; doi:10.3389/fgene.2021.667074)
Supplement: Supplementary file 2 [file Data_Sheet_1.ZIP]

Archive with 25 entries (20 files):
- Simulation/
- Simulation/BL/
- Simulation/BLSS/
- Simulation/BLSS/BLSS.R
- Simulation/BLSS/BLSSVC.cpp
- Simulation/BLSS/BVCUtilities.cpp
- Simulation/BLSS/BVCUtilities.h
- Simulation/BLSS/data.R
- Simulation/BL/BL.R
- Simulation/BL/BLVC.cpp
- Simulation/BL/BVCUtilities.cpp
- Simulation/BL/BVCUtilities.h
- Simulation/BL/data.R
- Simulation/LADBL/
- Simulation/LADBLSS/
- Simulation/LADBLSS/BVCUtilities.cpp
- Simulation/LADBLSS/BVCUtilities.h
- Simulation/LADBLSS/data.R
- Simulation/LADBLSS/LADBLSS.R
- Simulation/LADBLSS/RBLSSVC.cpp
- Simulation/LADBL/BVCUtilities.cpp
- Simulation/LADBL/BVCUtilities.h
- Simulation/LADBL/data.R
- Simulation/LADBL/LADBL.R
- Simulation/LADBL/RBLVC.cpp
