# Supplementary material for: Identifying Gene–Environment Interactions With Robust Marginal Bayesian Variable Selection
Source: Front Genet. 2021 Dec 8;12:667074. doi: 10.3389/fgene.2021.667074 (PMC8693717; doi:10.3389/fgene.2021.667074)
Supplement: Supplementary file 2 [file Data_Sheet_1.ZIP › Simulation/BL/BLVC.cpp]

#include<RcppArmadillo.h>
#include<Rmath.h>
#include<stdio.h>
#include"BVCUtilities.h"
// [[Rcpp::depends(RcppArmadillo)]]

using namespace Rcpp;
using namespace arma;
//using namespace R;


// [[Rcpp::export()]]
Rcpp::List BLVC (arma::vec x, arma::vec y, arma:: mat e, arma:: mat c, arma:: mat w, int maxSteps, int n, double hatBeta, arma:: vec hatEta, arma::vec hatAlpha,arma::vec hatb, double hatInvTauSq1, arma:: vec hatInvTauSq2, arma::mat invSigAlpha0, arma:: mat invSigb0,double hatLambdaSqStar1, double hatLambdaSqStar2, double hatSigmaSq, double aStar, double bStar, double alpha, double gamma, int progress)
{
    unsigned int q1 = e.n_cols, q2 = c.n_cols;
    arma::mat gsAlpha(maxSteps, q1),
            gsb(maxSteps, q2),
            gseta(maxSteps,q1),
            gsInvTauSq2(maxSteps, q1);
        
    arma::vec  gsBeta(maxSteps),
            gsInvTauSq1(maxSteps),
            gsLambdaStar1(maxSteps),
            gsLambdaStar2(maxSteps),
            gsSigmaSq(maxSteps),
            gsMSE(maxSteps);

    arma::mat tEE= e.t()*e, tCC = c.t()*c, varAlpha, varb;
    arma::vec res, meanAlpha, meanb, tRsRs2, muInvTauSq2;
    double txx, tempS1, tempS2, varRs1, meanRs1, meanRs2, varRs2, lInvTauSq1, lInvTauSq2,muInvTauSq1,tRsRs1;
    
    arma:: mat tww = w.t()*w;
    arma::vec tBrBr2Diag = tww.diag();
    
    
    for (int k = 0; k < maxSteps; k++) {
        // alpha|
        varAlpha = arma::inv(tEE/hatSigmaSq + invSigAlpha0);
        res = y - c*hatb- x * hatBeta-w*hatEta;
        meanAlpha = varAlpha * (e.t() * res/hatSigmaSq);
        hatAlpha = mvrnormCpp(meanAlpha, varAlpha);
        res -= e* hatAlpha;
        gsAlpha.row(k) = hatAlpha.t();
        
        // b|
        varb = arma::inv(tCC/hatSigmaSq + invSigb0);
        res += c*hatb;
        meanb = varb * (c.t() * res/hatSigmaSq);
        hatb = mvrnormCpp(meanb, varb);
        res -= c* hatb;
        gsb.row(k) = hatb.t();
        
        // Beta|
       
        txx = arma::accu(arma::square(x));
        tempS1 = 1/(txx + hatInvTauSq1);
        varRs1 = hatSigmaSq * tempS1;
        res += x * hatBeta;
        meanRs1 = arma::as_scalar(tempS1 * x.t() * res);
        hatBeta = R::rnorm(meanRs1, std::sqrt(varRs1));
        res -= x * hatBeta;
        
        gsBeta(k) = hatBeta;
        
        // eta|
        
        for(unsigned int j=0;j<q1;j++){
            tempS2 = 1/(tBrBr2Diag(j) + hatInvTauSq2(j));
            varRs2 = hatSigmaSq * tempS2;
            res += w.col(j) * hatEta(j);
            meanRs2 = arma::as_scalar(tempS2 * w.col(j).t() * res);
            hatEta(j) = R::rnorm(meanRs2, std::sqrt(varRs2));
            res -= w.col(j) * hatEta(j);
        }

        gseta.row(k) = hatEta.t();
        
        // sigma.sq|
        double shapeSig = alpha + (n+1+q1)/2;
        double rateSig = gamma + 0.5*(arma::accu(arma::square(res)) +
                                      pow(hatBeta,2)*hatInvTauSq1+ arma::accu(square(hatEta) % hatInvTauSq2));
        hatSigmaSq = 1/R::rgamma(shapeSig, 1/rateSig);
        gsSigmaSq(k) = hatSigmaSq;
        
        
        // invTAUsq.star1|

        lInvTauSq1 = hatLambdaSqStar1;
        tRsRs1 = pow(hatBeta,2);
        muInvTauSq1 = sqrt(hatLambdaSqStar1 * hatSigmaSq / tRsRs1);
        hatInvTauSq1 = rinvgaussian(muInvTauSq1, lInvTauSq1);
            

        gsInvTauSq1(k) = hatInvTauSq1;
        
        // invTAUsq.star2|
    
        lInvTauSq2 = hatLambdaSqStar2;
        tRsRs2 = arma::square(hatEta);
        muInvTauSq2 = arma::sqrt(hatLambdaSqStar2 * hatSigmaSq / tRsRs2);
        for(unsigned int j = 0; j<q1; j++){
            hatInvTauSq2(j) = rinvgaussian(muInvTauSq2(j), lInvTauSq2);
        }
            
        gsInvTauSq2.row(k) = hatInvTauSq2.t();
        
        // lambda.star1|
        double shapeS1 = aStar + 1;
        double rateS1 = bStar + (1/hatInvTauSq1)/2;
        hatLambdaSqStar1 = R::rgamma(shapeS1, 1/rateS1);
        gsLambdaStar1(k) = hatLambdaSqStar1;
        
        // lambda.star2|
        double shapeS2 = aStar + q1;
        double rateS2 = bStar + arma::accu(1/hatInvTauSq2)/2;
        hatLambdaSqStar2 = R::rgamma(shapeS2, 1/rateS2);
        gsLambdaStar2(k) = hatLambdaSqStar2;
        
    }
    
    return Rcpp::List::create(Rcpp::Named("GS.b") = gsb,
                            Rcpp::Named("GS.alpha") = gsAlpha,
                            Rcpp::Named("GS.beta") = gsBeta,
                            Rcpp::Named("GS.eta") = gseta,
                            Rcpp::Named("GS.invTAUsq1") = gsInvTauSq1,
                            Rcpp::Named("GS.invTAUsq2") = gsInvTauSq2,
                            Rcpp::Named("GS.lambda.sq1") = gsLambdaStar1,
                            Rcpp::Named("GS.lambda.sq2") = gsLambdaStar2,
                            Rcpp::Named("GS.sigma.sq") = gsSigmaSq);
                          
}
