# Supplementary material for: Identifying Gene–Environment Interactions With Robust Marginal Bayesian Variable Selection
Source: Front Genet. 2021 Dec 8;12:667074. doi: 10.3389/fgene.2021.667074 (PMC8693717; doi:10.3389/fgene.2021.667074)
Supplement: Supplementary file 2 [file Data_Sheet_1.ZIP › Simulation/LADBLSS/RBLSSVC.cpp]

#include<RcppArmadillo.h>
#include<Rmath.h>
#include<stdio.h>
#include"BVCUtilities.h"
// [[Rcpp::depends(RcppArmadillo)]]

using namespace Rcpp;
using namespace arma;
//using namespace R;


// [[Rcpp::export()]]
Rcpp::List RBLSSVC (arma::vec x, arma::vec y, arma:: mat w, arma:: mat c, arma::mat e, int maxSteps,int n, arma::vec hatAlpha,arma::vec hatb, double hatBeta, arma::vec hatEta, double hatTau, arma::vec hatV, double hatSg1, arma:: vec hatSg2, double sg1, arma:: vec sg2,arma::mat invSigAlpha0, arma:: mat invSigb0, double hatEtaSq1,double hatEtaSq2, double xi1, double xi2, double r1, double r, double a, double b, double hatPiBeta, double hatPiEta, double sh0, double sh1, int progress)
{
    unsigned int q1 = e.n_cols, q2 = c.n_cols;
    arma::mat gsAlpha(maxSteps, q1),
            gsb(maxSteps,q2),
            gsEta(maxSteps,q1),
            gsV(maxSteps, n),
            gsSg2(maxSteps, q1),
            gsSS2(maxSteps, q1);
    
    arma::vec gsBeta(maxSteps),
              gsEtaSq1(maxSteps),
              gsEtaSq2(maxSteps),
              gsSg1(maxSteps),
              gsTau(maxSteps),
              gsPiBeta(maxSteps),
              gsPiEta(maxSteps),
              gsSS1(maxSteps);

    
    arma::mat varAlpha,varb, tEEoV(q1,q1),tCCoV(q2,q2);
    arma::vec res, REoV(q1),RCoV(q2), meanAlpha, muV, muS2, meanb;

    double lambV, xi1Sq = std::pow(xi1, 2), xi2Sq = std::pow(xi2, 2), XgXgoV1,XgXgoV2, RXjToV, WXjToV, meanG1, varG1,meanG2,varG2, ResSqoV, muS1,t,lj, lg;
    
    
    for (int k = 0; k < maxSteps; k++) {
        // Rcpp::Rcout << "alpha" << std::endl;
        res = y - c*hatb - x * hatBeta - xi1*hatV -w*hatEta;
        tEEoV = (e.each_col()/hatV).t() * e;
        REoV = arma::sum(e.each_col()% (res/hatV), 0).t();
        varAlpha = arma::inv_sympd(tEEoV*hatTau/xi2Sq + invSigAlpha0);
        meanAlpha = varAlpha * REoV * hatTau / xi2Sq;
        hatAlpha = mvrnormCpp(meanAlpha, varAlpha);
        res -= e * hatAlpha;
        gsAlpha.row(k) = hatAlpha.t();
        
        
        // Rcpp::Rcout << "b" << std::endl;
        
        tCCoV = (c.each_col()/hatV).t() * c;
        res += c*hatb;
        RCoV = arma::sum(c.each_col()% (res/hatV), 0).t();
        varb = arma::inv_sympd(tCCoV*hatTau/xi2Sq + invSigb0);
        meanb = varb * RCoV * hatTau / xi2Sq;
        hatb = mvrnormCpp(meanb, varb);
        res -= c* hatb;
        gsb.row(k) = hatb.t();
        
        // Rcpp::Rcout << "v" << std::endl;
        res += xi1*hatV;
        lambV = hatTau*xi1Sq/xi2Sq + 2*hatTau;
        muV = arma::sqrt((xi1Sq+2*xi2Sq) / arma::square(res));
        for(unsigned int i = 0; i<n; i++){
            bool flag = true;
            while(flag){
                hatV(i) = 1/rinvGauss(muV(i), lambV);
                if(hatV(i)<=0 || std::isinf(hatV(i)) || std::isnan(hatV(i))){
                    if(progress != 0) Rcpp::Rcout << "hatV(i) <= 0 or nan or inf" << std::endl;
                    Rcpp::checkUserInterrupt();
                }else{
                    flag = false;
                }
            }
        }
        res -= xi1*hatV;
        gsV.row(k) = hatV.t();
        
        
        // Rcpp::Rcout << "beta" << std::endl;
        res += x * hatBeta;
        XgXgoV1 = arma::as_scalar((x/hatV).t() * x);
        varG1 = 1/(XgXgoV1*hatTau/xi2Sq + 1/hatSg1);
                   
        RXjToV = arma::sum(x % (res/hatV))*hatTau/xi2Sq;
        meanG1 = varG1 * RXjToV;
        double lj_temp = (1/std::sqrt(hatSg1))*std::exp(0.5*varG1*pow(RXjToV,2))*std::sqrt(varG1);
        lj = hatPiBeta/(hatPiBeta+(1-hatPiBeta)*lj_temp);
        t = R::runif(0,1);
        if(t<lj){
            hatBeta = 0;sg1=0;
        }else{
            hatBeta =R::rnorm(meanG1, sqrt(varG1));sg1=1;
        }
        
        res -= x * hatBeta;
        
        gsBeta(k) = hatBeta;
        gsSS1(k) = sg1;
      
        for(unsigned int j=0; j<q1; j++){
            res += w.col(j) * hatEta(j);
            XgXgoV2 = arma::as_scalar((w.col(j)/hatV).t() * w.col(j));
            varG2 = 1/(XgXgoV2*hatTau/xi2Sq + 1/hatSg2(j));
                      
            WXjToV = arma::sum(w.col(j) % res / hatV)* hatTau/xi2Sq;
            meanG2 = varG2 * WXjToV;
                      
            double lg_temp =(1/std::sqrt(hatSg2(j)))*std::exp(0.5*varG2*pow(WXjToV,2))*std::sqrt(varG2);
            lg = hatPiEta/(hatPiEta+(1-hatPiEta)*lg_temp);
            t = R::runif(0, 1);
            if(t<lg){
                 hatEta(j) = 0;sg2(j)=0;
            }else{
                hatEta(j) = R::rnorm(meanG2,sqrt(varG2));sg2(j)=1;
            }
            res -= w.col(j) * hatEta(j);
        }
        gsEta.row(k) = hatEta.t();
        gsSS2.row(k) = sg2.t();
        
        
                // Rcpp::Rcout << "S1" << std::endl;
        muS1 = std::sqrt(hatEtaSq1/ pow(hatBeta,2));

        if(hatBeta==0){
            hatSg1 = R::rexp(2/hatEtaSq1);
        }else{
            bool flag = true;
            while(flag){
                hatSg1 = 1/rinvGauss(muS1, hatEtaSq1);
                if(hatSg1<=0 || std::isinf(hatSg1) || std::isnan(hatSg1)){
                    if(progress != 0) {
                        Rcpp::Rcout << "hatSg1: " << hatSg1 << std::endl;
                        Rcpp::checkUserInterrupt();
                    }
                }else{
                    flag = false;
                }
            }
            
        }
        
        gsSg1(k) = hatSg1;

    
        
         // Rcpp::Rcout << "S2 " << std::endl;
        muS2 = std::sqrt(hatEtaSq2)/ arma::abs(hatEta);
        for(unsigned int j = 0; j<q1; j++){
            if(hatEta(j) == 0){
               hatSg2(j) = R::rexp(2/hatEtaSq2);
            }else{
                bool flag = true;
                while(flag){
                    hatSg2(j) = 1/rinvGauss(muS2(j), hatEtaSq2);
                    if(hatSg2(j)<=0 || std::isinf(hatSg2(j)) || std::isnan(hatSg2(j))){
                        if(progress != 0){
                            Rcpp::Rcout << "hatSg2(j)： " << hatSg2(j) << std::endl;
                            Rcpp::checkUserInterrupt();
                        }
                        }else{
                            flag = false;
                           }
                       }
                }
                   
            }
        gsSg2.row(k) = hatSg2.t();
        
    // Rcpp::Rcout << "etaSq1" << std::endl;
        double shape1 = 1+1;
        double rate1 = hatSg1/2 + r1;
        hatEtaSq1 = R::rgamma(shape1, 1/rate1);
        gsEtaSq1(k) = hatEtaSq1;
        
        
        // Rcpp::Rcout << "tau" << std::endl;
        double shape = a + 3*n/2;
        ResSqoV = arma::accu(arma::square(res)/hatV);
        double rate = b + arma::accu(hatV) + ResSqoV/(2*xi2Sq);
        hatTau = R::rgamma(shape, 1/rate);
        gsTau(k) = hatTau;
        
        // Rcpp::Rcout << "eta2Sq2" << std::endl;
        double shape2 = q1+1;
        double rate2 = arma::accu(hatSg2)/2 + r;
        hatEtaSq2 = R::rgamma(shape2, 1/rate2);
        gsEtaSq2(k) = hatEtaSq2;
        
        // Rcpp::Rcout << "pi1" << std::endl;
        double shape11 = sh1 + 1-sg1;
        double shape21 = sh0 + sg1;
        hatPiBeta = R::rbeta(shape11, shape21);
        gsPiBeta(k) = hatPiBeta;
        
        
        // Rcpp::Rcout << "pi2" << std::endl;
        double shape12 = sh1 + arma::accu(hatEta == 0);
        double shape22 = sh0 + arma::accu(hatEta != 0);
        hatPiEta = R::rbeta(shape12, shape22);
        gsPiEta(k) = hatPiEta;
        
    }
    
    return Rcpp::List::create(Rcpp::Named("GS.alpha") = gsAlpha,
                            Rcpp::Named("GS.b")=gsb,
                            Rcpp::Named("GS.beta") = gsBeta,
                            Rcpp::Named("GS.eta") = gsEta,
                            Rcpp::Named("GS.tau") = gsTau,
                            Rcpp::Named("GS.v") = gsV,
                            Rcpp::Named("GS.s1") = gsSg1,
                            Rcpp::Named("GS.s2") = gsSg2,
                            Rcpp::Named("GS.eta21.sq") = gsEtaSq1,
                            Rcpp::Named("GS.eta22.sq") = gsEtaSq2,
                            Rcpp::Named("GS.SS1") = gsSS1,
                            Rcpp::Named("GS.SS2") = gsSS2,
                            Rcpp::Named("GS.Pi.Beta") = gsPiBeta,
                            Rcpp::Named("GS.Pi.Eta") = gsPiEta);
}
